# Supplementary material for: The Effect of Conjugated Linoleic Acid Supplementation on Densitometric Parameters in Overweight and Obese Women—A Randomised Controlled Trial
Source: Medicina (Kaunas). 2023 Sep 21;59(9):1690. doi: 10.3390/medicina59091690 (PMC10537680; doi:10.3390/medicina59091690)
Supplement: Supplementary file 1 [file medicina-59-01690-s001.zip]

Archive with 1 entries (1 files):
- Table S1_CLA_BMC_BMD_Medicina _20.09.2023.pdf
